# Supplementary material for: Unraveling the role of disulfidptosis-related LncRNAs in colon cancer: a prognostic indicator for immunotherapy response, chemotherapy sensitivity, and insights into cell death mechanisms
Source: Front Mol Biosci. 2023 Oct 17;10:1254232. doi: 10.3389/fmolb.2023.1254232 (PMC10617599; doi:10.3389/fmolb.2023.1254232)
Supplement: Supplementary file 3 [file Table1.XLSX]

## Sheet: Sheet1
Table 1 Primers used in qRT-PCR analysis.
Gene	Sequences (5’-3’)
H-ZEB1-AS1-F	GCTGTTGCTTCTCCCTTCTG
H-ZEB1-AS1-R	GTGTCATCTCCCTTGCCACT
